# Supplementary material for: Effects of Chlorantraniliprole on Oxidative Stress, Enzymatic Biomarkers, and Hepatic Transcriptome in Alosa sapidissima (Wilson, 1981)
Source: Int J Mol Sci. 2026 Jun 15;27(12):5383. doi: 10.3390/ijms27125383 (PMC13300426; doi:10.3390/ijms27125383)
Supplement: Supplementary file 1 [file ijms-27-05383-s001.zip]

Archive with 1 entries (1 files):
- ijms-4265673-supplementary.xlsx
