# Supplementary material for: Effects of Chlorantraniliprole on Oxidative Stress, Enzymatic Biomarkers, and Hepatic Transcriptome in Alosa sapidissima (Wilson, 1981)
Source: Int J Mol Sci. 2026 Jun 15;27(12):5383. doi: 10.3390/ijms27125383 (PMC13300426; doi:10.3390/ijms27125383)
Supplement: Supplementary file 1 [file ijms-27-05383-s001.zip › ijms-4265673-supplementary.xlsx]

## Sheet: Function_anno.stat-shad
#Anno_Database	Annotated_Number	Annotated_Percent
COG_Annotation	20	0.5
GO_Annotation	379	10.4
KEGG_Annotation	401	11
KOG_Annotation	98	2.7
Pfam_Annotation	345	9.5
Swissprot_Annotation	80	2.2
TrEMBL_Annotation	785	21.6
eggNOG_Annotation	460	12.6
nr_Annotation	829	22.8
All_Annotated	876	24.1
#SampleID	ReadSum	BaseSum	GC(%)	N(%)	Q20(%)	Q30(%)	Total Reads	Mapped Reads	Uniq Mapped Reads	Multiple Map Reads	Reads Map to '+'	Reads Map to '-'
CK2-1	28696765	8584697868	50.89	0	97.99	94.28	57393530	54,906,376 (95.67%)	51,744,154 (90.16%)	3,162,222 (5.51%)	30,129,773 (52.50%)	30,118,217 (52.48%)
CK2-2	26371013	7885056732	50.46	0	98.06	94.67	52742026	50,500,952 (95.75%)	48,079,141 (91.16%)	2,421,811 (4.59%)	27,098,861 (51.38%)	27,067,860 (51.32%)
CK2-3	20836788	6235889554	50.93	0	98.13	94.51	41673576	40,028,000 (96.05%)	37,963,727 (91.10%)	2,064,273 (4.95%)	21,616,737 (51.87%)	21,592,202 (51.81%)
CK4-1	20646728	6140744866	51.3	0	97.09	93.19	41293456	38,542,240 (93.34%)	36,342,347 (88.01%)	2,199,893 (5.33%)	21,186,171 (51.31%)	21,092,999 (51.08%)
CK4-2	22535798	6746581802	51.01	0	98.14	94.64	45071596	43,154,884 (95.75%)	40,803,321 (90.53%)	2,351,563 (5.22%)	23,490,991 (52.12%)	23,320,492 (51.74%)
CK4-3	27631582	8268943086	50.43	0	97.99	94.52	55263164	52,752,532 (95.46%)	50,208,237 (90.85%)	2,544,295 (4.60%)	28,341,266 (51.28%)	28,301,557 (51.21%)
CK8-1	29189452	8728356370	50.46	0	98.33	95.03	58378904	56,235,641 (96.33%)	52,465,674 (89.87%)	3,769,967 (6.46%)	31,711,898 (54.32%)	31,648,031 (54.21%)
CK8-2	23894516	7148252790	50.36	0	98.21	94.85	47789032	45,882,100 (96.01%)	43,006,506 (89.99%)	2,875,594 (6.02%)	25,400,752 (53.15%)	25,337,424 (53.02%)
CK8-3	21278900	6363639978	50.75	0	98.39	95.25	42557800	40,905,740 (96.12%)	38,221,278 (89.81%)	2,684,462 (6.31%)	22,897,737 (53.80%)	22,870,681 (53.74%)
CAP2-1	22647526	6770942100	51.04	0	98.19	95.03	45295052	43,483,426 (96.00%)	41,532,634 (91.69%)	1,950,792 (4.31%)	23,215,016 (51.25%)	23,198,250 (51.22%)
CAP2-2	28789437	8609464448	50.24	0	98.13	94.92	57578874	54,891,924 (95.33%)	52,495,292 (91.17%)	2,396,632 (4.16%)	29,244,755 (50.79%)	29,241,422 (50.78%)
CAP2-3	27087030	8094746778	50.1	0	98.05	94.69	54174060	51,542,881 (95.14%)	49,086,700 (90.61%)	2,456,181 (4.53%)	27,714,736 (51.16%)	27,683,848 (51.10%)
CAP4-1	24360607	7283953944	50.83	0	98.31	95.01	48721214	46,768,134 (95.99%)	43,291,821 (88.86%)	3,476,313 (7.14%)	26,560,991 (54.52%)	26,515,516 (54.42%)
CAP4-2	21722391	6497825864	50.85	0	98.07	94.45	43444782	41,485,738 (95.49%)	39,500,201 (90.92%)	1,985,537 (4.57%)	22,262,977 (51.24%)	22,226,112 (51.16%)
CAP4-3	20741660	6208593058	50.82	0	97.79	93.85	41483320	39,551,712 (95.34%)	37,309,982 (89.94%)	2,241,730 (5.40%)	21,488,650 (51.80%)	21,454,259 (51.72%)
CAP8-1	23145820	6923573758	50.07	0	98.44	95.28	46291640	44,331,212 (95.77%)	41,250,351 (89.11%)	3,080,861 (6.66%)	24,963,085 (53.93%)	24,937,336 (53.87%)
CAP8-2	28440868	8507838502	50.46	0	98.19	94.8	56881736	54,511,638 (95.83%)	50,709,639 (89.15%)	3,801,999 (6.68%)	30,498,711 (53.62%)	30,488,674 (53.60%)
CAP8-3	26958840	8063495704	50.06	0	98.25	95	53917680	51,470,933 (95.46%)	47,510,198 (88.12%)	3,960,735 (7.35%)	29,207,012 (54.17%)	29,222,096 (54.20%)
CK96-1	21391694	6378987048	51.63	0	98.32	95.05	42783388	39,571,202 (92.49%)	36,674,730 (85.72%)	2,896,472 (6.77%)	21,924,600 (51.25%)	21,839,333 (51.05%)
CK96-2	24165870	7230608740	50.41	0	98.21	94.67	48331740	46,460,320 (96.13%)	43,066,096 (89.11%)	3,394,224 (7.02%)	26,375,290 (54.57%)	26,310,073 (54.44%)
CK96-3	27100746	8112420772	50.37	0	97.99	94.37	54201492	52,035,444 (96.00%)	49,036,341 (90.47%)	2,999,103 (5.53%)	28,432,990 (52.46%)	28,363,282 (52.33%)
CK192-1	23548305	7047582602	49.89	0	97.98	94.46	47096610	45,135,827 (95.84%)	42,390,279 (90.01%)	2,745,548 (5.83%)	25,076,461 (53.24%)	25,033,720 (53.15%)
CK192-2	21583416	6460120984	50.79	0	98.31	94.95	43166832	41,517,448 (96.18%)	38,933,880 (90.19%)	2,583,568 (5.99%)	23,039,577 (53.37%)	22,958,638 (53.19%)
CK192-3	26075664	7804297038	49.92	0	98	94.41	52151328	49,816,468 (95.52%)	46,657,214 (89.47%)	3,159,254 (6.06%)	27,693,425 (53.10%)	27,633,209 (52.99%)
NL96-1	28502233	8531732900	50.33	0	98.02	94.46	57004466	54,673,517 (95.91%)	51,508,509 (90.36%)	3,165,008 (5.55%)	29,983,384 (52.60%)	29,925,890 (52.50%)
NL96-2	22674899	6783731108	49.54	0	97.88	94.37	45349798	42,420,777 (93.54%)	39,155,112 (86.34%)	3,265,665 (7.20%)	24,108,984 (53.16%)	24,216,134 (53.40%)
NL96-3	29103965	8711789952	52.07	0	98.15	94.76	58207930	55,856,155 (95.96%)	50,382,715 (86.56%)	5,473,440 (9.40%)	33,617,436 (57.75%)	33,611,048 (57.74%)
NL192-1	20876470	6244195550	50.45	0	98.22	94.78	41752940	40,173,585 (96.22%)	37,548,042 (89.93%)	2,625,543 (6.29%)	22,500,563 (53.89%)	22,438,288 (53.74%)
NL192-2	21430353	6409578108	50.41	0	98.06	94.42	42860706	41,132,559 (95.97%)	38,438,148 (89.68%)	2,694,411 (6.29%)	23,074,075 (53.84%)	23,009,296 (53.68%)
NL192-3	26985877	8076580686	50.26	0	97.96	94.42	53971754	51,655,534 (95.71%)	48,701,353 (90.23%)	2,954,181 (5.47%)	28,351,441 (52.53%)	28,318,911 (52.47%)

## Sheet: Sample_correlation-shad
Sample	CK2-1	CK2-2	CK2-3	CK4-1	CK4-2	CK4-3	CK8-1	CK8-2	CK8-3	CAP2-1	CAP2-2	CAP2-3	CAP4-1	CAP4-2	CAP4-3	CAP8-1	CAP8-2	CAP8-3	CK96-1	CK96-2	CK96-3	CK192-1	CK192-2	CK192-3	NL96-1	NL96-2	NL96-3	NL192-1	NL192-2	NL192-3
CK2-1	1	0.9166	0.9106	0.8793	0.9027	0.8896	0.8745	0.9129	0.8962	0.8518	0.869	0.8769	0.9142	0.9047	0.8945	0.8833	0.891	0.9065	0.8815	0.9094	0.8837	0.8592	0.8237	0.8111	0.8693	0.7717	0.682	0.8838	0.8768	0.7581
CK2-2	0.9166	1	0.8933	0.8512	0.8992	0.8908	0.8829	0.901	0.8959	0.8508	0.8783	0.8742	0.8847	0.8753	0.8829	0.8916	0.8734	0.8973	0.8857	0.9042	0.8892	0.8725	0.8269	0.804	0.8658	0.7722	0.6862	0.8853	0.8798	0.7648
CK2-3	0.9106	0.8933	1	0.8397	0.8484	0.8604	0.8387	0.882	0.8656	0.8531	0.8636	0.8641	0.8962	0.8828	0.8696	0.8436	0.8422	0.8776	0.8687	0.8866	0.8554	0.8205	0.7983	0.834	0.8331	0.7956	0.6688	0.854	0.8469	0.7412
CK4-1	0.8793	0.8512	0.8397	1	0.8433	0.831	0.8241	0.8443	0.8525	0.7947	0.7965	0.7947	0.8714	0.8479	0.8559	0.8316	0.8393	0.8533	0.8309	0.8498	0.8191	0.7956	0.7542	0.7585	0.8016	0.7339	0.6347	0.8236	0.8163	0.7029
CK4-2	0.9027	0.8992	0.8484	0.8433	1	0.9006	0.8722	0.8752	0.8587	0.8114	0.8431	0.8437	0.8657	0.8566	0.8917	0.9194	0.9054	0.8903	0.8526	0.8819	0.8881	0.8808	0.8472	0.7731	0.8792	0.7059	0.7285	0.8913	0.8849	0.7904
CK4-3	0.8896	0.8908	0.8604	0.831	0.9006	1	0.8494	0.8955	0.863	0.8445	0.8836	0.8708	0.8453	0.8872	0.8718	0.8806	0.8897	0.8958	0.8643	0.8844	0.8875	0.8622	0.8319	0.7762	0.8778	0.7175	0.7036	0.8916	0.8869	0.7738
CK8-1	0.8745	0.8829	0.8387	0.8241	0.8722	0.8494	1	0.8718	0.8826	0.8072	0.835	0.8357	0.8508	0.8308	0.8903	0.8813	0.8997	0.8636	0.8469	0.8819	0.8683	0.8504	0.8221	0.7756	0.8459	0.7324	0.6749	0.8598	0.8534	0.7586
CK8-2	0.9129	0.901	0.882	0.8443	0.8752	0.8955	0.8718	1	0.899	0.8544	0.8776	0.8676	0.8806	0.9014	0.8724	0.8682	0.8869	0.9107	0.8698	0.8971	0.8642	0.8285	0.8006	0.7849	0.8535	0.7731	0.6748	0.8774	0.8736	0.7593
CK8-3	0.8962	0.8959	0.8656	0.8525	0.8587	0.863	0.8826	0.899	1	0.8408	0.8484	0.8463	0.8818	0.871	0.8688	0.8593	0.8751	0.896	0.8738	0.885	0.848	0.811	0.7879	0.7954	0.8206	0.7769	0.6544	0.8539	0.8481	0.7352
CAP2-1	0.8518	0.8508	0.8531	0.7947	0.8114	0.8445	0.8072	0.8544	0.8408	1	0.9136	0.9038	0.8316	0.8907	0.7997	0.8009	0.82	0.8598	0.832	0.8343	0.8149	0.7755	0.781	0.7956	0.8031	0.7981	0.655	0.827	0.8194	0.7249
CAP2-2	0.869	0.8783	0.8636	0.7965	0.8431	0.8836	0.835	0.8776	0.8484	0.9136	1	0.9179	0.8408	0.8857	0.8196	0.8345	0.8402	0.8798	0.8543	0.8643	0.8524	0.822	0.8059	0.8008	0.8487	0.7771	0.6815	0.8642	0.8593	0.756
CAP2-3	0.8769	0.8742	0.8641	0.7947	0.8437	0.8708	0.8357	0.8676	0.8463	0.9038	0.9179	1	0.8455	0.8851	0.8234	0.833	0.843	0.8619	0.8564	0.8676	0.8518	0.827	0.7943	0.8139	0.8374	0.786	0.6703	0.8473	0.8403	0.7336
CAP4-1	0.9142	0.8847	0.8962	0.8714	0.8657	0.8453	0.8508	0.8806	0.8818	0.8316	0.8408	0.8455	1	0.8775	0.8778	0.8606	0.8618	0.8952	0.8554	0.8862	0.843	0.8147	0.7783	0.829	0.8178	0.8167	0.6525	0.8459	0.8397	0.7195
CAP4-2	0.9047	0.8753	0.8828	0.8479	0.8566	0.8872	0.8308	0.9014	0.871	0.8907	0.8857	0.8851	0.8775	1	0.8566	0.8417	0.8677	0.8971	0.8581	0.8774	0.8328	0.7968	0.7871	0.793	0.8293	0.7791	0.6639	0.8509	0.8422	0.7323
CAP4-3	0.8945	0.8829	0.8696	0.8559	0.8917	0.8718	0.8903	0.8724	0.8688	0.7997	0.8196	0.8234	0.8778	0.8566	1	0.887	0.9039	0.877	0.8501	0.8707	0.859	0.8426	0.8192	0.7817	0.8501	0.7237	0.6943	0.8683	0.8599	0.7678
CAP8-1	0.8833	0.8916	0.8436	0.8316	0.9194	0.8806	0.8813	0.8682	0.8593	0.8009	0.8345	0.833	0.8606	0.8417	0.887	1	0.8874	0.8947	0.8454	0.8857	0.8796	0.8794	0.8508	0.7788	0.8783	0.7081	0.7232	0.8924	0.8857	0.7971
CAP8-2	0.891	0.8734	0.8422	0.8393	0.9054	0.8897	0.8997	0.8869	0.8751	0.82	0.8402	0.843	0.8618	0.8677	0.9039	0.8874	1	0.8998	0.8362	0.8742	0.8533	0.8351	0.8213	0.7683	0.8504	0.7183	0.6958	0.8693	0.8638	0.7602
CAP8-3	0.9065	0.8973	0.8776	0.8533	0.8903	0.8958	0.8636	0.9107	0.896	0.8598	0.8798	0.8619	0.8952	0.8971	0.877	0.8947	0.8998	1	0.86	0.8889	0.8594	0.8278	0.797	0.7999	0.8451	0.7878	0.6759	0.8711	0.8645	0.7479
CK96-1	0.8815	0.8857	0.8687	0.8309	0.8526	0.8643	0.8469	0.8698	0.8738	0.832	0.8543	0.8564	0.8554	0.8581	0.8501	0.8454	0.8362	0.86	1	0.9077	0.8839	0.8505	0.8162	0.8241	0.8505	0.7743	0.6842	0.8788	0.8724	0.7668
CK96-2	0.9094	0.9042	0.8866	0.8498	0.8819	0.8844	0.8819	0.8971	0.885	0.8343	0.8643	0.8676	0.8862	0.8774	0.8707	0.8857	0.8742	0.8889	0.9077	1	0.9039	0.8779	0.8377	0.8181	0.8737	0.7672	0.6902	0.9049	0.8983	0.7719
CK96-3	0.8837	0.8892	0.8554	0.8191	0.8881	0.8875	0.8683	0.8642	0.848	0.8149	0.8524	0.8518	0.843	0.8328	0.859	0.8796	0.8533	0.8594	0.8839	0.9039	1	0.908	0.8773	0.8043	0.9027	0.725	0.7189	0.9061	0.9003	0.8032
CK192-1	0.8592	0.8725	0.8205	0.7956	0.8808	0.8622	0.8504	0.8285	0.811	0.7755	0.822	0.827	0.8147	0.7968	0.8426	0.8794	0.8351	0.8278	0.8505	0.8779	0.908	1	0.8767	0.7849	0.8975	0.6851	0.7312	0.8834	0.8794	0.7993
CK192-2	0.8237	0.8269	0.7983	0.7542	0.8472	0.8319	0.8221	0.8006	0.7879	0.781	0.8059	0.7943	0.7783	0.7871	0.8192	0.8508	0.8213	0.797	0.8162	0.8377	0.8773	0.8767	1	0.7853	0.8652	0.6496	0.783	0.8678	0.8637	0.8458
CK192-3	0.8111	0.804	0.834	0.7585	0.7731	0.7762	0.7756	0.7849	0.7954	0.7956	0.8008	0.8139	0.829	0.793	0.7817	0.7788	0.7683	0.7999	0.8241	0.8181	0.8043	0.7849	0.7853	1	0.7559	0.7975	0.6683	0.7891	0.7835	0.7308
NL96-1	0.8693	0.8658	0.8331	0.8016	0.8792	0.8778	0.8459	0.8535	0.8206	0.8031	0.8487	0.8374	0.8178	0.8293	0.8501	0.8783	0.8504	0.8451	0.8505	0.8737	0.9027	0.8975	0.8652	0.7559	1	0.7007	0.7018	0.9112	0.9073	0.7768
NL96-2	0.7717	0.7722	0.7956	0.7339	0.7059	0.7175	0.7324	0.7731	0.7769	0.7981	0.7771	0.786	0.8167	0.7791	0.7237	0.7081	0.7183	0.7878	0.7743	0.7672	0.725	0.6851	0.6496	0.7975	0.7007	1	0.5457	0.7277	0.7226	0.6053
NL96-3	0.682	0.6862	0.6688	0.6347	0.7285	0.7036	0.6749	0.6748	0.6544	0.655	0.6815	0.6703	0.6525	0.6639	0.6943	0.7232	0.6958	0.6759	0.6842	0.6902	0.7189	0.7312	0.783	0.6683	0.7018	0.5457	1	0.7373	0.73	0.8783
NL192-1	0.8838	0.8853	0.854	0.8236	0.8913	0.8916	0.8598	0.8774	0.8539	0.827	0.8642	0.8473	0.8459	0.8509	0.8683	0.8924	0.8693	0.8711	0.8788	0.9049	0.9061	0.8834	0.8678	0.7891	0.9112	0.7277	0.7373	1	0.9626	0.8194
NL192-2	0.8768	0.8798	0.8469	0.8163	0.8849	0.8869	0.8534	0.8736	0.8481	0.8194	0.8593	0.8403	0.8397	0.8422	0.8599	0.8857	0.8638	0.8645	0.8724	0.8983	0.9003	0.8794	0.8637	0.7835	0.9073	0.7226	0.73	0.9626	1	0.812
NL192-3	0.7581	0.7648	0.7412	0.7029	0.7904	0.7738	0.7586	0.7593	0.7352	0.7249	0.756	0.7336	0.7195	0.7323	0.7678	0.7971	0.7602	0.7479	0.7668	0.7719	0.8032	0.7993	0.8458	0.7308	0.7768	0.6053	0.8783	0.8194	0.812	1

## Sheet: pathway
CB96 vs NB96
id	term	Enrichment_factor	pvalue	Gene
ko03010	Ribosome	7.81	6.83964e-45	gene-rpl35a;NewGene_2449;gene-rpl39;gene-rps27l;gene-rps29;gene-LOC121724756;gene-rpl29;gene-rplp0;gene-rpl37;gene-rpl38
ko03050	Proteasome	4.34	4.16764e-07	gene-psmd13;gene-psmb12;gene-psmb13a
ko00190	Oxidative phosphorylation	2.43	4.28596e-05	gene-LOC121724593;gene-atp6v1c1b;gene-LOC121724297;gene-c14h15orf48;gene-LOC121705169;gene-ppa2;gene-LOC121709406;gene-ndufb3
ko04216	Ferroptosis	3.03	0.0008211	gene-hmox1a;gene-acsl1a
ko04141	Protein processing in endoplasmic reticulum	1.72	0.00283217	gene-ankrd33aa;gene-ankrd33bb;gene-sec61g;gene-LOC121718442;gene-rpn1;gene-LOC121718437;gene-LOC121693533;gene-LOC121715137;gene-LOC121718439;gene-LOC121718436;NewGene_2932;gene-LOC121685693;gene-hspa8b;gene-sil1;gene-LOC121693826;gene-LOC121678149;gene-hsc70;
ko03040	Spliceosome	1.66	0.0201151	gene-LOC121718439;gene-LOC121718436;gene-hspa8b;gene-hsc70;gene-LOC121718437;gene-LOC121689988;gene-LOC121718442
CB192 vs NB192
ko03010	Ribosome	7.56	1.90134e-45	gene-rpl38;gene-rpl37;gene-rpl29;gene-LOC121724756;gene-rpl31;gene-rpl36;gene-rpl36a;gene-rps27l;gene-rpl35;gene-rpl39;gene-rpl35a;gene-LOC121714028;gene-rps28
ko04141	Protein processing in endoplasmic reticulum	2.35	1.63333e-07	gene-ankrd33aa;gene-ankrd33bb;gene-LOC121718442;gene-tram2;gene-LOC121718439;gene-LOC121718436;gene-si_dkeyp-50d11.2;gene-LOC121685693;gene-LOC121680660;gene-hspa8b;gene-pkz;gene-phldb1a;gene-LOC121718437;gene-LOC121685716
ko01230	Biosynthesis of amino acids	2.22	0.00207979	gene-asns;gene-LOC121695218;gene-shmt2;gene-LOC121696249
ko00564	Glycerophospholipid metabolism	1.75	0.0144017	gene-LOC121693905;gene-gpat3;gene-ache;gene-LOC121724514;gene-pla1a
ko04150	mTOR signaling pathway	1.51	0.0250166	gene-LOC121713232;gene-deptor;gene-deptor;NewGene_3706;gene-LOC121712816;NewGene_11887;gene-si_ch211-39i2.2
ko04146	Peroxisome	1.66	0.0418582	gene-phyhd1,gene-ost4
CB96 vs CB192
ko04512	ECM-receptor interaction	20.07	0.049003	gene-lamb3
NB96 vs NB192
ko04217	Necroptosis	2.35	2.30213e-05	gene-LOC121683333;gene-LOC121719200;gene-zgc_172145;gene-chmp5a;gene-LOC121692784;gene-pkz;gene-glulb;gene-tlr3;gene-stat1b;gene-LOC121685716;gene-LOC121686136;gene-LOC121685715
ko00190	Oxidative phosphorylation	2.27	0.00183043	gene-LOC121724297;gene-LOC121720182;gene-ppa2;gene-atp5f1e;gene-ndufb3;gene-LOC121709406
ko05168	Herpes simplex virus 1 infection	1.54	0.00777939	gene-LOC121693888;gene-LOC121705379;gene-calr;gene-LOC121705378;gene-lrrc61;gene-tap2a;gene-pkz;gene-tlr3;gene-stat1b;gene-LOC121685716;gene-LOC121686136;gene-socs3a;gene-bcl2l1
ko04141	Protein processing in endoplasmic reticulum	1.75	0.00921288	gene-calr;gene-LOC121693533;gene-LOC121715137;gene-LOC121680660;gene-LOC121693826;gene-pkz,gene-LOC121685716;gene-rpn1;gene-sec61g;gene-LOC121685715
ko00564	Glycerophospholipid metabolism	2.02	0.00944461	gene-LOC121693905;gene-phospho1;gene-si_dkey-177p2.18;gene-gpat3;gene-plpp5;gene-ptx3a;gene-pla2g12a;gene-pmt;gene-selenoi;gene-pla1a
ko04210	Apoptosis	1.72	0.0107347	gene-LOC121693888;gene-LOC121693533;gene-LOC121704961;gene-LOC121714289;gene-LOC121696323;gene-LOC121720384;gene-LOC121694035;gene-diabloa;gene-bcl2l1
ko04621	NOD-like receptor signaling pathway	1.58	0.0138116	gene-bcl2l1;gene-nampt2;gene-si_dkey-110g7.8;gene-nod2;gene-LOC121705379;gene-LOC121690240;gene-LOC121683333;gene-LOC121705378;gene-LOC121690142;gene-LOC121708870;gene-mfn1a;gene-LOC121692784;gene-LOC121717878;gene-stat1b

## Sheet: gene
#ID	CB96-1	CB96-2	CB96-3	NB96-1	NB96-2	NB96-3	CB192-1	CB192-2	CB192-3	NB192-1	NB192-2	NB192-3
rpl34	32.9058	35.2996	39.2388	415.035	441.712	477.166	32.9558	35.2896	39.2888	598.261	560.831	511.012
rplp0	569.053	565.813	553.425	1100.49	1296.96	1027.45	619.103	565.803	553.475	910.738	893.214	936.607
rpl22	183.408	147.751	152.368	176.066	229.415	237.693	140.05	147.741	152.418	318.967	280.799	282.69
rpl36a	333.873	277.604	339.828	502.91	585.566	548.037	333.923	277.594	339.878	802.707	684.126	625.302
rpl37	168.817	163.298	169.434	368.373	387.79	398.256	148.867	143.288	149.484	383.875	390.825	399.277
rpl29	155.242	159.388	158.547	389.976	392.887	379.017	135.292	139.378	158.597	299.794	309.958	282.163
rpl28	215.791	213.304	210.886	426.519	427.92	424.822	215.841	213.294	210.936	491.511	472.079	480.63
psmb13a	1.71522	1.74489	1.6782	4.7774	5.66131	3.99749	4.76522	4.73489	4.7282	1.78582	1.43277	0
hspa8b	81.0816	86.4532	87.6188	36.186	32.9073	39.218	91.1316	86.4432	87.6688	33.7723	30.221	29.0835
capn2	4.50879	4.55668	5.24616	1.76789	1.77771	1.89069	4.55879	4.54668	5.29616	2.29649	2.61762	1.99425
tram2	0.397243	0.497778	0.579807	0.644809	0.565921	0.55063	0.447243	0.487778	0.629807	0.243471	0.314569	0.089183
calr	4.63824	4.78206	4.56086	6.48588	5.81079	4.61328	4.68824	4.77206	4.61086	3.09919	1.52047	2.44138
pla1a	0.231107	0.184283	0.238768	0.432042	0.431135	0.435127	0.228111	0.227428	0.228877	0.884659	0.892127	0.835926
shmt2	48.1234	53.6605	50.0572	36.8418	33.39	35.1887	48.1734	53.6505	50.1072	17.8099	19.8528	12.0332
ppa2	1.90663	1.49294	1.59578	3.46472	3.70218	4.85686	2.95663	2.08294	2.64578	1.97853	1.93426	1.81423
phyhd1	0.68336	0.90708	0.769115	0.669711	0.638324	0.702815	0.53336	0.59708	0.619115	1.2746	1.29303	1.24461
bcl2l1	34.7811	31.8708	38.4345	52.3649	52.3772	47.9934	34.8311	31.8608	38.4845	26.0921	26.8451	25.6536
diablo	2.93347	2.01517	2.67692	5.05724	5.04744	4.98337	2.98347	2.00517	2.72692	2.2572	2.63783	2.33563
pkz	10.1668	9.44947	8.29714	6.60168	6.88155	6.70895	10.2168	9.43947	8.34714	11.496	52.8975	12.3614
prkcb	4.73074	3.29566	4.53151	2.89607	2.48556	3.06278	4.78074	3.28566	4.58151	2.01602	1.95239	1.97559
stat1b	21.8573	19.8403	18.3941	10.5987	10.1451	10.849	21.9073	19.8303	18.4441	22.1357	29.1021	29.8355

## Sheet: Sheet2
	ACP	AKP	PPO	EROD	AHR	RYR	MDA	AMPK	TNFα
CK2	0.838733	0.950264	1.01776	1.0365	1.05466	1.0009	0.952052	1.06406	0.987587
	1.13301	1.00236	0.927457	0.940335	0.986953	0.932423	1.02004	0.990341	1.00015
	1.02825	1.04737	1.05478	1.02317	0.958386	1.06668	1.02791	0.945598	1.01226
CK4	1.75477	1.14212	0.814302	1.09231	1.26214	1.23805	2.29193	1.11526	0.979763
	1.6568	0.990729	0.770826	1.11116	1.40348	1.20469	2.40558	1.13901	1.04179
	1.83322	1.12788	0.774289	1.09231	1.38545	1.16848	2.33327	1.01297	1.0887
CK8	0.613392	0.91137	1.78566	0.87803	0.991551	0.959616	1.0331	0.924119	1.34881
	0.535197	0.932013	1.74347	0.945428	1.11266	0.971882	1.0358	0.926618	1.35446
	0.641432	0.995329	1.75085	0.937914	1.11569	1.10199	1.1222	1.00391	1.23294
CAP2	1.33568	0.921214	0.890034	0.972275	1.5704	1.14158	0.256373	1.08122	1.11808
	1.19267	0.965981	0.854396	1.04344	1.45672	1.09587	0.246108	1.03793	1.04484
	1.35122	0.934201	1.02065	0.998133	1.53341	1.00567	0.306778	1.09787	1.15843
CAP4	0.956284	0.87592	0.72031	1.03333	1.37136	1.03926	0.258203	1.06796	1.10991
	0.972307	0.844821	0.694875	1.06296	1.3009	1.09072	0.274502	1.319	1.54418
	0.934515	0.832131	0.75154	0.985214	1.37096	1.10477	0.253124	1.19652	1.35401
CAP8	0.703808	0.662037	0.729751	1.17722	1.07901	1.27001	1.98738	1.12828	1.00909
	0.536139	0.786394	0.672633	1.10491	1.30603	1.17214	1.86468	1.01017	1.02521
	0.547638	0.602388	0.678041	1.16042	1.21694	0.880498	1.82288	1.04807	1.08041
